# Supplementary material for: PKR activation-induced mitochondrial dysfunction in HIV-transgenic mice with nephropathy
Source: eLife. 2024 Aug 29;12:RP91260. doi: 10.7554/eLife.91260 (PMC11361708; doi:10.7554/eLife.91260)
Supplement: Figure 3—source data 2. [file elife-91260-fig3-data2.zip]

Archive with 6 entries (5 files):
- Figure3-source data2/
- __MACOSX/._Figure3-source data2
- Figure3-source data2/Figure 3D-source data 1  Raw unedited gels for Figure 3D.pdf
- __MACOSX/Figure3-source data2/._Figure 3D-source data 1  Raw unedited gels for Figure 3D.pdf
- Figure3-source data2/Figure 3D-source data 2  Raw unedited gels for Figure 3D.pdf
- __MACOSX/Figure3-source data2/._Figure 3D-source data 2  Raw unedited gels for Figure 3D.pdf
