# Supplementary material for: PKR activation-induced mitochondrial dysfunction in HIV-transgenic mice with nephropathy
Source: eLife. 2024 Aug 29;12:RP91260. doi: 10.7554/eLife.91260 (PMC11361708; doi:10.7554/eLife.91260)
Supplement: Figure 6—source data 1. [file elife-91260-fig6-data1.zip]

Archive with 4 entries (3 files):
- Figure6-source data1/
- __MACOSX/._Figure6-source data1
- Figure6-source data1/Figure 5C-Source data 1 Uncropped and labeled gels for Figure 5C.pdf
- __MACOSX/Figure6-source data1/._Figure 5C-Source data 1 Uncropped and labeled gels for Figure 5C.pdf
